# Supplementary material for: Optimizing multi-environment trials in the Southern US Rice belt via smart-climate-soil prediction-based models and economic importance
Source: Front Plant Sci. 2024 Oct 23;15:1458701. doi: 10.3389/fpls.2024.1458701 (PMC11537932; doi:10.3389/fpls.2024.1458701)
Supplement: Supplementary Table 1 — Broad heritability per trial (combination of year and location). [file Table1.xlsx]

## Sheet: TableS1
Location	Year	Trial	H2
Winnsboro	2022	2022_Winnsboro	0.9
Mamou	2022	2022_Mamou	0.95
Lake Arthur	2022	2022_Lake Arthur	0.93
Palmetto	2022	2022_Palmetto	0.95
St. Joseph	2022	2022_St. Joseph	0.94
Mowata	2022	2022_Mowata	0.7
Rice Research Station	2022	2022_Rice Research Station	0.94
Rice Research Station South	2022	2022_Rice Research Station South	0.81
Nutrien Rice Breeding Station	2022	2022_Nutrien Rice Breeding Station	0.88
Lawrence County	2022	2022_Lawrence County	0.92
UA Northeast Rice Res & Ext Ctr	2022	2022_UA Northeast Rice Res & Ext Ctr	0.94
UA Rice Res and Ext Center	2022	2022_UA Rice Res and Ext Center	0.92
Bay City	2022	2022_Bay City	0.93
Wintermann Rice Research Station	2022	2022_Wintermann Rice Research Station	0.92
UA Northeast Res and Ext Center	2022	2022_UA Northeast Res and Ext Center	0.83
Pine Tree Research Station	2022	2022_Pine Tree Research Station	0.95
Desha County	2022	2022_Desha County	0.77
Rice Research Station - Late	2022	2022_Rice Research Station - Late	0.89
Winnsboro	2021	2021_Winnsboro	0.78
Mamou	2021	2021_Mamou	1
Iowa	2021	2021_Iowa	0.81
Lake Arthur	2021	2021_Lake Arthur	0.59
Palmetto	2021	2021_Palmetto	0.36
St. Joseph	2021	2021_St. Joseph	0.92
Mowata	2021	2021_Mowata	0.97
Rice Research Station	2021	2021_Rice Research Station	0.79
Rice Research Station South	2021	2021_Rice Research Station South	0.83
Nutrien Rice Breeding Station	2021	2021_Nutrien Rice Breeding Station	0.98
Lawrence County	2021	2021_Lawrence County	0.92
UA Northeast Rice Res & Ext Ctr	2021	2021_UA Northeast Rice Res & Ext Ctr	0.97
UA Rice Res and Ext Center	2021	2021_UA Rice Res and Ext Center	0.97
Bay City	2021	2021_Bay City	0.92
Wintermann Rice Research Station	2021	2021_Wintermann Rice Research Station	0.92
UA Northeast Res and Ext Center	2021	2021_UA Northeast Res and Ext Center	0.97
Pine Tree Research Station	2021	2021_Pine Tree Research Station	0.44
Desha County	2021	2021_Desha County	0.82
